# Supplementary material for: The Structural Basis of Mycobacterium tuberculosis RpoB Drug-Resistant Clinical Mutations on Rifampicin Drug Binding
Source: Molecules. 2022 Jan 28;27(3):885. doi: 10.3390/molecules27030885 (PMC8839920; doi:10.3390/molecules27030885)
Supplement: Supplementary file 1 [file molecules-27-00885-s001.zip]

Archive with 3 entries (3 files):
- Amusengeri_etal__Molecules_Supplementary_Material_AA.pdf
- rpoB_Molecules_Supplementary File S1.xlsx
- RpoB_Molecules_Supplementary File S2.xlsx
